# Supplementary material for: RosettaHDX: Predicting antibody-antigen interaction from hydrogen-deuterium exchange mass spectrometry data
Source: J Struct Biol. Author manuscript; Available in PMC 2025 Apr 21. (PMC12010952; doi:10.1016/j.jsb.2025.108166)
Supplement: Appendix A supplementary material [file NIHMS2069322-supplement-Appendix_A_supplementary_material.zip]

Archive with 2 entries (2 files):
- 1-s2.0-S1047847725000012-mmc2.zip
- 1-s2.0-S1047847725000012-mmc1.docx
